# Supplementary material for: Mapping optogenetically-driven single-vessel fMRI with concurrent neuronal calcium recordings in the rat hippocampus
Source: Nat Commun. 2019 Nov 20;10:5239. doi: 10.1038/s41467-019-12850-x (PMC6868210; doi:10.1038/s41467-019-12850-x)
Supplement: Supplementary file 8 — Source data [file 41467_2019_12850_MOESM8_ESM.xlsx]

## Sheet: 2F BOLD duration
	Mean									SEM
T	1 s	2 s	4 s	8 s						1 s	2 s	4 s	8 s
0	0.0358787	0.139625	-0.208301	-0.130002						0.188317	0.12902	0.489112	0.609089
	0.0484281	0.306264	-0.368433	0.286821	-3	-4	-4.4	-4.8		0.209675	0.636954	0.218694	0.302236
	0.199772	0.267018	-0.162137	0.270649		-4	-4.4	-4.8		0.459144	0.384884	0.290314	0.521866
	3.65857	4.31432	3.2763	4.31577			-4.4	-4.8		0.904206	0.319127	0.311397	1.28895
	4.38703	8.52295	7.72921	8.52119			-4.4	-4.8		1.42678	0.702896	1.21847	1.08677
	2.97928	6.8874	9.94533	10.4326				-4.8		1.23919	1.55265	1.704	1.80128
	1.47316	4.57812	7.1904	12.0521				-4.8		1.26454	1.43653	1.51045	2.13976
	1.62327	2.96945	4.87228	11.8786						1.07972	1.14475	1.21747	2.60059
	1.06414	1.40528	3.50779	10.1981						0.647049	1.13664	1.00236	2.2123
	0.853145	1.43008	2.17842	6.5795						0.367668	1.00862	0.958688	1.40153
15	0.4394	0.43157	1.99871	4.62374						0.582347	0.791925	0.816162	1.65356
	0.392689	0.744423	1.85702	3.11061						0.177845	0.568979	1.05732	1.74573
	0.14833	0.905677	1.38687	3.22046						0.26681	0.620725	0.921956	1.41158
	0.829194	0.781032	1.66277	1.60129						0.466697	0.920605	1.25468	1.39336
	0.500374	0.5512	1.52	2.23993						0.326822	0.838579	0.9791	1.24006
	-0.169135	0.63628	0.981867	2.02601						0.161233	0.491233	1.03654	1.30127
	-0.0212811	-0.263204	0.871444	1.38464						0.192045	0.333553	1.09945	1.30175
	0.13376	0.0916969	0.612218	1.46292						0.229844	0.468859	1.06164	1.00267
	-0.738847	-0.164242	0.346928	1.2011						0.258346	0.222746	0.530574	1.00931
	0.271547	0.0144753	0.448735	0.442229						0.221443	0.226853	0.564144	0.843823
30	-0.010165	0.0943685	0.295647	0.205266						0.0905692	0.119696	0.555444	0.955633
	-0.365902	-0.268408	-0.273601	0.214356						0.249261	0.115468	0.434874	0.544717
	-0.00688419	-0.280072	0.0701285	0.369487						0.124073	0.356964	0.418834	0.769235
	0.500708	-0.363498	0.0651145	-0.296853						0.653558	0.249189	0.434864	0.771674
	0.0310125	-0.0130288	0.047224	-0.230593						0.121026	0.0284043	0.323418	0.150069
	-0.0597658	-0.187193	0.188629	-0.134861						0.523413	0.178898	0.126645	0.372585
	0.24502	-0.215209	-0.0368384	-0.402871						0.255532	0.158324	0.194423	0.217323
	0.137332	0.184264	-0.185137	-0.117747						0.0823791	0.0537522	0.142864	0.0751273
	-0.0990744	-0.0924771	0.320097	-0.506205						0.334647	0.0347709	0.289893	0.446738
	0.401789	0.173512	-0.166066	-0.109471						0.112798	0.37332	0.0379712	0.115756
45	-0.183145	-0.0722837	-0.0798614	0.136282						0.347634	0.0696054	0.47973	0.169964

## Sheet: 2F BOLD frequency
	Mean									SEM
T	1 Hz	2 Hz	3 Hz	5 Hz						1 Hz	2 Hz	3 Hz	5 Hz
0	0.248631	-0.0703584	0.185001	-0.246689						0.363417	0.173609	0.181013	0.288549
	0.485102	0.035057	0.381265	-0.429189	-4.8	-4	-4.4	-4.8		0.426954	0.305601	0.195269	0.189934
	0.369015	0.080445	0.527268	0.402248	-4.8	-4	-4.4	-4.8		0.402939	0.122476	0.456211	0.749544
	2.18074	3.53698	3.51574	5.13397	-4.8		-4.4	-4.8		0.528586	0.332501	0.833876	1.56879
	4.18564	6.66515	6.43137	9.02798	-4.8			-4.8		1.11443	0.803892	0.918136	2.75711
	5.24539	8.76223	8.37411	9.84718	-4.8			-4.8		1.53379	0.840066	1.75593	2.93333
	5.76482	9.12327	9.44595	10.2248	-4.8					1.56271	0.935382	2.31814	2.70034
	6.36898	9.70215	9.34869	10.6731						1.69204	0.705979	2.63015	2.79802
	5.95041	8.48383	7.98165	9.58405						1.86875	0.989695	2.16593	2.77481
	3.77184	5.66158	5.22708	6.38521						1.83181	1.56975	1.18552	3.44277
15	2.8279	3.77299	3.43352	5.59061						1.40699	1.76271	1.29437	3.73696
	1.96008	2.67428	2.33561	4.53549						1.21968	1.60194	1.22416	3.57347
	1.60506	1.60525	2.08544	3.66239						1.10443	1.83591	0.948175	3.63294
	1.20823	2.60745	1.26631	3.43504						1.28619	1.73035	1.24067	3.63887
	1.05026	1.61901	1.95235	4.22553						1.10817	2.03567	1.09688	3.21819
	0.603389	1.75845	1.54817	3.55806						1.09708	1.8335	1.02846	3.81753
	1.18106	1.17145	0.910347	3.81153						1.0421	1.97868	0.989504	3.16871
	0.792241	1.23717	0.912743	3.74572						0.679078	1.6671	0.664933	3.36826
	0.319878	0.779774	0.591571	3.59163						0.833144	1.59101	0.707523	3.09059
	-0.515354	1.14413	0.336108	2.82619						0.904078	1.27971	0.679081	2.91728
30	-0.147537	0.833604	-0.224	2.80946						0.56842	1.06941	0.644861	2.27674
	0.515857	0.369235	-0.00428016	1.93978						0.374742	1.06721	0.502579	2.23833
	0.0603555	0.820294	-0.124995	1.62402						0.334276	0.66969	0.411179	2.02734
	-0.434746	0.262251	-0.509785	1.50082						0.382678	0.71954	0.725641	1.52322
	0.120684	0.277845	-0.0577452	0.860293						0.166544	0.407791	0.277585	1.48047
	-0.303248	-0.121066	-0.293219	0.639309						0.320258	0.24984	0.320216	0.531083
	0.0249865	0.0638101	-0.0863695	1.03296						0.279695	0.238687	0.307184	0.570883
	0.0745897	-0.260114	-0.164323	0.571016						0.201127	0.402667	0.212329	0.230582
	-0.239246	-0.0317841	-0.372577	-0.309773						0.155615	0.250515	0.488184	0.730988
	-0.227522	-0.0989788	-0.0443058	0.183812						0.202178	0.144814	0.129468	0.144257
45	-0.239625	-0.332385	-0.0951768	0.00273609						0.208207	0.313479	0.146247	0.355784

## Sheet: 2F CBV duration
	Mean									SEM
T	1 s	2 s	4 s	8 s						1 s	2 s	4 s	8 s
0	-0.594781	-0.174988	-0.303452	-0.328504						0.308201	0.18669	0.421864	0.394502
	-0.982925	0.247675	-0.0806171	-0.347168	3	4	4.4	4.8		0.72666	0.275556	0.281626	0.456206
	-0.360827	-1.16327	-0.466276	0.023138		4	4.4	4.8		0.707841	0.424392	0.448852	0.67747
	-2.62577	-2.68817	-3.54512	-3.28241			4.4	4.8		0.971999	1.08292	1.09607	0.897887
	-2.3082	-3.60053	-4.4059	-4.78801				4.8		0.845692	1.12396	1.53031	1.49561
	-0.768683	-3.84811	-5.98132	-5.15305				4.8		0.603635	0.910707	1.39166	0.947197
	0.355954	-2.56647	-6.35946	-4.51938						0.504635	0.684597	0.729465	1.00797
	-0.018551	-0.379678	-4.81426	-7.13048						0.193321	0.762909	1.36309	1.72313
	-0.0867294	-0.954185	-3.93555	-7.18575						0.949496	0.613179	0.965699	1.98438
	0.384896	0.240364	-3.10496	-6.97192						0.0980093	0.553386	0.638477	1.3199
	-0.740698	-0.723358	-2.19064	-7.42645						0.1513	0.414222	1.33138	1.342
	-0.334224	-0.610998	-1.86713	-6.25879						0.476013	0.621596	1.31472	1.8982
	-0.559973	-0.18077	-1.44762	-4.1245						0.464063	0.163835	1.19276	1.55891
	-0.370026	-0.874473	-1.47998	-3.95935						0.185163	0.211968	0.703664	1.8716
	0.182731	0.166085	-0.804155	-2.97267						0.195242	0.947624	0.822374	1.16217
15	-0.424309	-0.998344	-1.48627	-3.12341						0.68515	0.506775	0.66379	1.55409
	-0.365938	-0.486566	-1.67686	-2.97981						0.638692	0.473594	1.06655	1.1675
	-0.707195	0.0638786	-0.0791925	-2.5131						0.780612	0.0825397	0.392795	1.12203
	-1.12913	-0.452307	-1.19238	-1.64957						0.432274	0.443347	0.187377	0.408252
	-0.44285	-0.285735	-1.42038	-2.10946						0.424127	0.580879	1.20326	1.14769
	-0.435936	0.118033	-1.15103	-1.27505						0.273651	0.113006	0.739625	0.460287
	0.299581	0.261913	-1.04304	-2.60528						0.236616	0.485522	0.582317	1.26566
	-0.241185	-0.123177	-0.914199	-1.3937						0.640978	0.149564	0.722014	0.363198
	-0.866886	0.161136	-1.04552	-1.79531						0.606246	0.257738	0.35071	0.610653
	-0.412757	0.296819	-0.797994	-1.66						0.538419	0.454084	0.578556	1.22847
	-0.140495	-0.375985	-0.554655	-1.28716						0.43887	0.197165	0.96748	0.944519
	-0.271665	-0.153609	-0.930876	-0.80619						0.951523	0.187801	0.990225	0.386539
	-0.430151	0.0520444	-0.32285	-0.929714						0.751551	0.139535	0.299448	0.589843
	0.401129	0.128131	-0.503872	-0.277883						0.0293305	0.199525	0.331124	0.598734
	0.0722813	-0.0235174	-0.791833	-0.252178						0.511384	0.207083	0.830261	0.457584
30	0.680797	-0.125482	-0.777457	-0.648407						0.39791	0.0779682	0.423225	0.660807
	0.34493	0.86246	-0.100242	0.0672709						0.947648	0.521602	0.334285	0.398723
	-0.453981	0.423414	-0.582252	-0.64853						0.150163	0.190279	0.411926	0.376047
	-1.07908	-0.85014	-1.16744	-1.30582						0.766588	0.479221	1.07573	0.537113
	-0.813847	-0.668967	0.36916	-1.53631						0.712483	0.284654	0.433026	0.209906
	-0.983935	0.715769	-1.24402	1.17303						0.787663	0.507284	0.786586	0.561193
	0.189611	0.46513	-1.1237	-0.667359						0.101046	0.0717703	0.163957	0.362536
	-0.103439	-0.406898	-0.40369	-1.60855						0.572422	0.31004	0.166913	0.420608
	0.425143	0.608296	0.0345383	0.250771						0.0830087	0.257399	0.362959	0.161043
	0.593153	0.565295	0.338861	-0.396923						0.103179	0.134459	0.0911486	0.270638
	0.113125	-0.684889	-0.0683852	-0.118273						0.262538	0.984135	0.766317	0.171401
	-0.0706954	-0.394373	-0.732582	0.942886						0.234835	0.100593	0.306221	0.712732
	0.135845	-0.482029	0.898391	-0.37991						0.212544	0.428953	0.554865	0.324708
	-0.51594	0.190211	-0.124743	-0.381686						0.37322	0.348822	0.465277	0.963453
	-0.203436	-0.271258	0.377695	0.405464						0.388356	0.218361	0.587765	0.612818
45	0.308365	-0.14476	0.333968	-0.849656						0.165122	0.206873	0.612187	0.265945

## Sheet: 2F CBV frequency
	Mean									SEM
	1 Hz	2 Hz	3 Hz	5 Hz						1 Hz	2 Hz	3 Hz	5 Hz
0	-0.559332	-0.787757	0.28966	-0.194032		4	4.4	4.8		0.80447	0.647624	0.438643	0.20785
	-0.658054	0.135372	0.173278	1.52443	4.8	4	4.4	4.8		1.21258	0.338125	0.0618686	0.830031
	-0.139584	-0.410945	-0.299549	0.374683	4.8		4.4	4.8		0.527939	0.120664	0.637169	0.637831
	-0.794439	-1.38716	-1.50426	-1.20176	4.8			4.8		0.0793891	1.10564	1.10458	0.662829
	-1.06081	-0.773046	-1.65131	-2.40926	4.8			4.8		0.306495	1.1335	1.38061	0.850616
	-0.82826	-0.849379	-1.18843	-3.95116	4.8					0.421861	0.626764	1.75744	0.903521
	-0.66277	-2.27101	-2.87675	-4.02804	4.8					0.360071	1.04364	1.89008	0.705288
	-0.897225	-3.32582	-2.7423	-4.79862	4.8					0.333537	1.39498	1.99604	1.79527
	-0.362227	-2.69707	-3.32536	-5.63318	4.8					0.378577	1.98361	2.23789	2.12427
	-0.954047	-3.09466	-4.36127	-6.22966						0.362489	1.29925	2.12885	2.26355
	-0.988533	-2.85585	-4.69923	-7.51416						0.764341	1.11575	2.12957	2.8583
	-1.1209	-1.90791	-3.39172	-6.99886						0.51083	1.12135	1.72845	3.68299
	-1.17964	-1.65724	-2.08053	-5.21325						0.941916	0.843539	0.951464	2.82071
	-0.585835	-0.100117	-2.16823	-5.2087						0.424008	1.63825	0.807674	3.38036
	-0.575898	-1.35907	-0.819752	-4.57808						0.217101	0.379651	0.835477	2.60747
15	-0.378149	-0.321362	-1.17495	-3.99853						0.616804	0.431508	0.484128	2.41116
	0.559452	-1.0444	-0.805003	-3.77368						1.0536	0.331775	0.48567	2.65902
	-0.367263	-1.55164	-0.966115	-2.50951						0.701826	0.522788	0.767416	1.49433
	-0.0900885	-1.20773	-1.08664	-2.76549						0.578938	1.06167	0.478696	1.79322
	-1.44567	-0.840397	-0.120633	-2.66025						0.66922	0.937267	0.158953	1.5176
	-0.936875	-1.61037	0.331989	-2.12304						0.722634	0.783553	0.385493	1.36208
	-1.33666	-0.352347	-0.632775	-2.01738						0.539089	0.412953	0.537421	1.33067
	-1.08641	-1.05642	-0.333854	-1.6175						0.78139	0.315585	0.597097	1.31536
	-0.110528	-0.2375	-0.727777	-1.67984						0.436956	0.263347	0.349567	0.646806
	-0.304646	-0.499968	-0.723516	-1.71375						0.362907	0.739708	0.16984	1.03994
	-0.547362	-0.776924	-0.1433	-1.8607						0.398858	0.700743	0.658406	1.14425
	0.796356	-0.47981	-0.130798	-1.13687						0.380915	0.199438	0.3863	1.02046
	0.39161	-0.233905	-0.903636	-1.52266						0.164014	0.68193	0.672057	0.528133
	-0.392027	-0.905103	0.306532	-2.07226						0.245116	0.350928	0.581448	1.09977
	-0.365596	-0.509859	-0.382915	-1.54053						0.584994	0.204444	0.453605	0.67876
30	0.632129	-0.795229	0.0610693	-1.79232						0.477984	0.558464	0.335459	0.905121
	-0.588551	0.248358	0.13937	-0.783769						0.630474	0.271798	0.184101	0.818702
	0.00213659	-1.64051	0.454171	-0.644026						0.428011	1.11128	0.259117	0.234615
	0.0608338	-1.03017	0.327962	-0.828004						1.15783	0.0667005	0.414363	0.52172
	-0.613723	-0.294028	-0.0705314	-1.4135						0.282996	0.357653	0.422462	0.287468
	0.557295	-0.34815	0.843359	-1.55233						0.288594	0.812906	0.122771	0.366265
	0.52948	0.00531757	-0.733169	-0.254389						0.178082	0.109629	0.276	0.635636
	-1.0124	-0.298331	-0.347135	-0.973371						0.0143951	1.29578	0.42737	0.432471
	-0.792577	-0.33841	0.949804	-1.28858						0.215187	0.209373	0.504196	0.741881
	-0.568364	-0.452303	-0.0267834	0.0146725						0.273513	0.725851	0.502389	0.203781
	0.385031	-0.335756	-0.475855	0.239655						0.947594	0.0039174	0.181709	0.31165
	-0.114618	-0.508959	0.236909	-0.259045						0.293784	0.227151	0.840011	0.285285
	1.08631	0.614683	0.240677	-0.250903						0.491214	0.747758	0.222693	0.19195
	-1.33417	-0.0958151	-1.11087	-0.777061						0.674968	0.343621	0.175786	0.276752
	0.240568	-0.115371	-1.17258	-0.19119						0.463288	0.565949	0.156163	0.405821
45	0.458237	-1.52578	0.884866	-0.900375						0.584141	0.738054	0.452038	0.13043

## Sheet: 4C left
<4s duration	Normal	SD	SD+Seizure	Per (Norm)	Per (SD)	Per(SD+Sei)
<=3Hz	222	24	4	0.888	0.096	0.016
5Hz	61	4	1	0.924242	0.0606061	0.0151515
>=10Hz	52	7	7	0.787879	0.106061	0.106061
>=8s duration				Per (Norm)	Per (SD)	Per(SD+Sei)
<=3Hz	136	62	8	0.660194	0.300971	0.038835
5Hz	37	41	3	0.45679	0.506173	0.037037
>=10Hz	89	65	7	0.552795	0.403727	0.0434783
	382
	448

## Sheet: 4C right
					4s			8s
					Per (SD)	Per(SD+Sei)		Per (SD)	Per(SD+Sei)
1	2	3	6032016				0.8	0.2	0
1	2	3	8272016	0.9	0.1	0	0.142857	0.857143	0
1	2	3	8292016	0.666667	0.333333	0	0	1	0
1	2	3	10162016	0.8	0.2	0	0.75	0.25	0
1	2	3	10232016	1			0.714286	0.285714	0
1	2	3	2012016	0.678571	0.0714286	0.25
1	2	3	12182016	0.928571	0.0714286	0	0.358491	0.641509	0
1	2	3	8042016	0.25	0.75	0	0.64	0.36	0
1	2	3	8122019	1	0	0	0.882353	0.0588235	0.0588235
1	2	3	8152016				0.727273	0.0909091	0.181818
1	2	3	10292016	0.9	0.0333333	0.0666667	0.5	0.40625	0.09375
1	2	3	11092016	1	0	0	0.769231	0.0769231	0.153846
1	2	3	11292016	1	0	0	0.55	0.3	0.15
1	2	3	12042016	1	0	0	0	1	0
1	2	3	12122017	0.962963	0.037037	0	1	0	0
1	2	3	11252017	1	0	0	0.75	0.25	0
1	2	3	11212017	0.78125	0.21875	0	0.733333	0.266667	0
1	2	3	7232017	1	0	0	0.684211	0.184211	0.131579
1	2	3	5242017	0.851852	0.148148	0	0.916667	0	0.0833333
1	2	3	3232017	0.923077	0	0.0769231
1	2	3	5212017	0.7	0.3	0	0.6	0.4	0
1	2	3	7162017				0.459459	0.540541	0
1	2	3	7302017	0.5	0.5	0	0.475	0.525	0
1	2	3	7312017	1	0	0	0.625	0.375	0
1	2	3	3172017	0.913043	0	0.0869565	0.357143	0.571429	0.0714286
1	2	3	3292017	0.8125	0.1875	0	0.666667	0.333333	0
1	2	3	4012018	1	0	0	1	0	0
1	2	3	4062018	0.962963	0.037037	0	0.5625	0.4375	0
			Ave	0.861258	0.1245	0.0200228	0.60248	0.36196	0.0355607
			STDEV	0.185065	0.187735	0.0554825	0.266071	0.282226	0.0593149
			SEM	0.037013	0.0383212	0.0113253	0.0521809	0.055349	0.0116326
			Rat#		28	ttest	0.000204251	0.000999286	0.343336

## Sheet: 5C
				V_TTP	V_t1/2
Num	V_TTP	V_T1/2	Mean	4.57961	5.93847
1	8.76604	7.41742	STD	2.7907	5.14217
2	4.56248	5.61536	SEM	0.657773	1.21202
3	2.81813	6.57563
4	4.77778	3.58333
5	2.47712	3.49711
6	5.34047	5.84909
7	5.4801	21.9204
8	3.71333	1.85667
9	1.52828	9.16965
10	3.65355	7.3071
11	2.57317	12.2226
12	4.34	6.75111
13	6.72667	7.9497
14	5.57404	2.87148
15	3.77788	1.03033
16	2.2841	0.428269
17	1.2107	0.403567
18	12.8291	2.44364

## Sheet: 5E left
						Opto-evoked	SDL			ttest
	Opto-evoked	SDL			Mean	4.369	16.2244			6.22157e-11
1	5.18	17.83			SD	0.448867	1.15219
2	3.976	15.08			SEM	0.149622	0.384065
3	3.928	14.09
4	4.494	16.6
5	4.756	17.43
6	4.082	15.9
7	4.617	16.73
8	4.456	16.51
9	3.832	15.85

## Sheet: 5E right
Number					Opto-evoked	SDL			Opto-evoked	SDL			Opto-evoked	SDL		ttest
	Opto-evoked	SDL		Rat#1	4.369	16.2244		Mean	10.9564	82.1719		Mean	10.9564	82.1719		0.0284278
1	5.18	17.83		Rat#2	8.8875	94.473		STD	6.98953	49.1615		STD	6.98953	49.1615
2	3.976	15.08		Rat#3	9.743	134.6		SEM	3.49476	24.5808		SEM	3.49476	24.5808
3	3.928	14.09		Rat#4	20.8263	83.39
4	4.494	16.6
5	4.756	17.43							ttest
6	4.082	15.9							0.0284278
7	4.617	16.73
8	4.456	16.51
9	3.832	15.85
10	10.13	103.5
11	9.566	104.8
12	9.049	85.47
13	9.064	87.57
14	10.9	98.33
15	8.073	96.36
16	8.645	91.32
17	8.053	89.98
18	8.241	92.44
19	7.154	94.96
20	7.476	242
21	12.01	27.2
22	24.85	86.88
23	22.66	86.06
24	20.22	91.68
25	22.28	74.9
26	17.66	78.28
27	21.95	85.31
28	19.5	84.48
29	17.49	79.53

## Sheet: 5G
	SDL	Opto-evoked			Mean_Evoked	Mean_SDL		t_test
Rat#1	0.431605	0.536002			0.513932	0.366093		0.00326546
Rat#2	0.415488	0.552119			STD SDL	STD evoked
Rat#3	0.341677	0.483803			0.0719175	0.0354062
Rat#4	0.275602	0.483803
					SEM_Evoked	SEM_SDL
					0.0359588	0.0177031

[truncated: 2 more sheets: 5H, 5I]
